# Supplementary material for: Systemic Effects of a Phage Cocktail on Healthy Weaned Piglets
Source: Biology (Basel). 2024 Apr 18;13(4):271. doi: 10.3390/biology13040271 (PMC11048100; doi:10.3390/biology13040271)
Supplement: Supplementary file 1 [file biology-13-00271-s001.zip]

Archive with 1 entries (1 files):
- biology-2944261-supplementary.pdf
